# Supplementary material for: Analgesic Effect of Extracorporeal Shock-Wave Therapy in Individuals with Lateral Epicondylitis: A Randomized Controlled Trial
Source: J Funct Morphol Kinesiol. 2022 Mar 18;7(1):29. doi: 10.3390/jfmk7010029 (PMC8955256; doi:10.3390/jfmk7010029)
Supplement: Supplementary file 1 [file jfmk-07-00029-s001.zip]

Archive with 1 entries (1 files):
- jfmk-1619826-supplementary.pdf
